# Supplementary material for: Generative AI Use and Critical Thinking Dispositions in Higher Education: A Cross-Sample Study of the Sequential Role of Metacognitive Weakness and Epistemic Laziness
Source: J Intell. 2026 Jul 13;14(7):147. doi: 10.3390/jintelligence14070147 (PMC13413021; doi:10.3390/jintelligence14070147)
Supplement: Supplementary file 1 [file jintelligence-14-00147-s001.zip]

Archive with 1 entries (1 files):
- jintelligence-4367167-supplementary.pdf
